# Supplementary material for: Validation of a Longitudinal Marker as a Surrogate Using Mediation Analysis and Joint Modeling: Evolution of the PSA as a Surrogate of the Disease‐Free Survival
Source: Biom J. 2025 Jun 27;67(4):e70064. doi: 10.1002/bimj.70064 (PMC12205229; doi:10.1002/bimj.70064)
Supplement: Supplementary file 2 — Supporting file 2: bimj70064‐sup‐0002‐Datacode.zip. [file BIMJ-67-e70064-s001.zip]

Archive with 8 entries (8 files):
- compute_pte.jl
- extract_complete_results.R
- frailtypack_3.6.5.tar.gz
- intermediate_results.rds
- README.txt
- res_complete.rds
- simulations_intermediate_results.R
- compare_results.R
