# Supplementary material for: Validation of a Longitudinal Marker as a Surrogate Using Mediation Analysis and Joint Modeling: Evolution of the PSA as a Surrogate of the Disease‐Free Survival
Source: Biom J. 2025 Jun 27;67(4):e70064. doi: 10.1002/bimj.70064 (PMC12205229; doi:10.1002/bimj.70064)
Supplement: Supplementary file 2 — Supporting file 2: bimj70064‐sup‐0002‐Datacode.zip. [file BIMJ-67-e70064-s001.zip › compute_pte.jl]

using Random,Distributions,LinearAlgebra,FastGaussQuadrature,QuadGK,BSplines
using CSV
using DataFrames

function riskmt(t,eta,bzt,bzm,beta0,w0,beta1,betazt,w1,xT,lamT,zm,zt,bxt,bxm,cov)
    predm= beta0 + bxm*cov + w0 + (beta1+w1)*t + (bzm)*zm + betazt*zm*t 
    predt= bxt*cov + bzt*zt 

    y=0
    posT=sum(xT.<=t)
    if posT==0
        lt=lamT[1]
    else
        lt=lamT[posT]
    end
    return(return(lt*exp(eta*predm + predt)))
end
function survmt(t,eta,bzt,bzm,beta0,w0,beta1,betazt,w1,xT,lamT,zm,zt,bxt,bxm,cov)
    int = quadgk(x->riskmt(x,eta,bzt,bzm,beta0,w0,beta1,betazt,w1,xT,lamT,zm,zt,bxt,bxm,cov),0,t,rtol=1e-2)[1]
    return(exp(-int))
end
function montecarlo(t,eta,bzm,bzt,varindiv,beta0,beta1,betazt,xT,lamT,nmc,zm,zt,bxt,bxm)
    A2=cholesky(varindiv).U
    X2=rand(Normal(0,1),(nmc,2))*A2
    y0=0
    y1=0
    for i in 1:nmc
        y0=y0+survmt(t,eta,bzt,bzm,beta0,X2[i,1],beta1,betazt,X2[i,2],xT,lamT,zm,zt,bxt,bxm,0)
        y1=y1+survmt(t,eta,bzt,bzm,beta0,X2[i,1],beta1,betazt,X2[i,2],xT,lamT,zm,zt,bxt,bxm,1)
    end
    return((y0+y1)/(2*nmc))
end
function compute_pte(b,choles,risk,nfe,nboot,nmc,seed)
    times=collect(range(1.0,stop=3.0,length=3))
    res=zeros(length(times),4,nboot+1)
    for i in 1:(nboot+1)
        res[:,1,i] = times
    end
    np= length(b)
    b_true=b[10:np]
    eta = b_true[1]
    vareps = sqrt(b_true[2]^2)

    Lind=[0.0 0 ; 0 0]
    Lind[1,1] = abs(b_true[3])
    Lind[2,1] = b_true[4]
    Lind[2,2] = abs(b_true[5])

    varindiv=Lind*transpose(Lind)

    bzt = b_true[6]
    bxt = b_true[7]

    beta0 = b_true[8+nfe]
    bxm =b_true[9+nfe]
    bzm = b_true[10+nfe]
    beta1 = b_true[11+nfe]
    betazt=b_true[12+nfe] 


    xT=risk.xt
    lamT=risk.lamt 

    Random.seed!(seed)

    s11=[(x->montecarlo(x,eta,bzm,bzt,varindiv,beta0,beta1,betazt,xT,lamT,nmc,1,1,bxt,bxm))(x) for x in times]
    s01=[(x->montecarlo(x,eta,bzm,bzt,varindiv,beta0,beta1,betazt,xT,lamT,nmc,0,1,bxt,bxm))(x) for x in times]
    s00=[(x->montecarlo(x,eta,bzm,bzt,varindiv,beta0,beta1,betazt,xT,lamT,nmc,0,0,bxt,bxm))(x) for x in times]

    res[:,2,1]=s11
    res[:,3,1]=s01
    res[:,4,1]=s00
    for i in 1:nboot
            b_curr = b  + choles*rand(Normal(0,1),(np,1))
        
            b_curr=b_curr[10:np]
        
            local eta = b_curr[1]
            local vareps = abs(b_curr[2])
            local Lind=[0.0 0 ; 0 0]
            Lind[1,1] = abs(b_curr[3])
            Lind[2,1] = b_curr[4]
            Lind[2,2] = abs(b_curr[5])
            local varindiv=Lind*transpose(Lind)
        
            local bzt = b_curr[6]
            local bxt = b_curr[7]
            
            local beta0 = b_curr[8+nfe]
            local bxm =   b_curr[9+nfe]
            local bzm = b_curr[10+nfe]
            local beta1 = b_curr[11+nfe]
            local betazt=b_curr[12+nfe] 
            
        
            local xT=risk.xt
            local lamT=risk.lamt
        
        
            local s11=[(x->montecarlo(x,eta,bzm,bzt,varindiv,beta0,beta1,betazt,xT,lamT,nmc,1,1,bxt,bxm))(x) for x in times]
            local s01=[(x->montecarlo(x,eta,bzm,bzt,varindiv,beta0,beta1,betazt,xT,lamT,nmc,0,1,bxt,bxm))(x) for x in times]
            local s00=[(x->montecarlo(x,eta,bzm,bzt,varindiv,beta0,beta1,betazt,xT,lamT,nmc,0,0,bxt,bxm))(x) for x in times]
        
            res[:,2,i+1]=s11
            res[:,3,i+1]=s01
            res[:,4,i+1]=s00
    end
    return res
end 


 
