# Supplementary material for: Validation of a Longitudinal Marker as a Surrogate Using Mediation Analysis and Joint Modeling: Evolution of the PSA as a Surrogate of the Disease‐Free Survival
Source: Biom J. 2025 Jun 27;67(4):e70064. doi: 10.1002/bimj.70064 (PMC12205229; doi:10.1002/bimj.70064)
Supplement: Supplementary file 2 — Supporting file 2: bimj70064‐sup‐0002‐Datacode.zip. [file BIMJ-67-e70064-s001.zip › README.txt]

This folder contains eight files including this README.txt file.

In order to run the necessary code, user must have both R and Julia languages installed. 
------------------------------------------------------------
------------------------------------------------------------
The following additional files are included: 

- 'simulation_intermediate_results.R' contains the R code that i) generates the data and estimates the statistical model and ii) prints the results in tables format similar to Table 1-3     
   in the article. For each table only 1 replicate is generated in order to reduce computation time.

- 'compute_pte.jl' is a Julia source file that contains several functions used to compute a specific quantity used for the results. This script is sourced directly by 
   the 'results.R' file using an interface between R and Julia that is used to call the functions in 'compute_pte.jl' using the R package 'JuliaCall'. 
   User does not need to run or edit anything in this file as everything in done within the 'simulation_intermediate_results.R' file. 

- 'frailtypack_3.6.5.tar.gz' is the version of the R package 'frailtypack' that should be used to run the necessary simulations replications.
   It can be installed using the command 'R CMD INSTALL frailtypack_3.6.5.tar.gz' 

- 'intermediate_results.rds' is a file that contains the results generated by the file 'simulation_intermediate_results.R'. This allows the users to compare 
   them with the results they obtained from the 'simulation_intermediate_results.R' file.

- 'compare_results.R' is a R file that loads 'intermediate_results.rds' and print the results contained in this file. The printed results should be similar to the one obtained 
  by running 'simulation_intermediate_results.R'.

- 'res_complete.rds' contains the complete results of all three scenarios with 200 replicates for each scenarios. This is the results obtained by setting the
   number of replicates for each scenario to 200 in the 'simulation_intermediate_results.R'. 

- 'extract_complete_results.R' is a script that loads the 'res_complete.rds' file, extracts the results and print them in tables that produced Tables 1-3 in the article. 

------------------------------------------------------------
------------------------------------------------------------
DEPENDENCIES:

- R PACKAGES: 'frailtypack' (included in the folder), 'lme4', 'xtable' and 'JuliaCall'

- Julia PACKAGES: 'Random', 'Distributions', 'LinearAlgebra', 'FastGaussQuadrature', 'QuadGK', 'BSplines', 'CSV' and 'DataFrames'

------------------------------------------------------------
------------------------------------------------------------
TO REPRODUCE RESULTS FOR A SINGLE REPLICATE:

Run the code contained in 'simulation_intermediate_results.R' file. 
Make sure to specify the path of the current folder containing the 'compute_pte.jl' file so that it can be sourced by the 'simulation_intermediate_results.R' file. 

Results are stored in dataframes that are then printed using the 'xtable' package directly in R console. 

Once obtained, the printed tables can be compared with the ones produced by the 'compare_results.R' script (that used the intermediate results for these single replicates contained in 
the 'intermediate_results.rds' file.

------------------------------------------------------------
------------------------------------------------------------
TO PRODUCE THE COMPLETE RESULTS:

The complete results (based on 200 replications) shown in Tables 1, 2 and 3 of the article are stored in the 'res_complete.rds' file. 
To print the results, run the 'extract_complete_results.R' file.

------------------------------------------------------------
------------------------------------------------------------
!!! IMPORTANT MESSAGE !!!
The code in 'simulation_intermediate_results.R' can take a long time to run. There are three datasets generated with three estimated models
(1 replicate for each of the three scenarios). This roughly take up to 30 hours (on a laptop with Intel i7 + 16GB of RAM)
In order to reduce the computation time, the user might want to run each replicate in the file 'simulation_intermediate_results.R'
separately and save the results (this is further explained in a comment in the file 'simulation_intermediate_results.R'). 
!!!!!!!!!!!!!!!!!!!!!!!!!
------------------------------------------------------------
------------------------------------------------------------
