# Supplementary material for: Validation of a Longitudinal Marker as a Surrogate Using Mediation Analysis and Joint Modeling: Evolution of the PSA as a Surrogate of the Disease‐Free Survival
Source: Biom J. 2025 Jun 27;67(4):e70064. doi: 10.1002/bimj.70064 (PMC12205229; doi:10.1002/bimj.70064)
Supplement: Supplementary file 2 — Supporting file 2: bimj70064‐sup‐0002‐Datacode.zip. [file BIMJ-67-e70064-s001.zip › compare_results.R]

#########################################################################################
require(frailtypack)
require(lme4)
require(xtable)
require(JuliaCall)


### path containing this script and the file 'intermediate_results.rds'
path = ""
setwd(path)
load(file = paste(path,'intermediate_results.rds',sep = ''))

### The function 'extractres' extracts the results of the simulations and format them in a ready-to-print table
extractres<-function(list_res,scenario, nboot){
  if(!(scenario) %in% c(1,2,3)) stop("Variable 'scenario' must be 1, 2 or 3.")
  if(scenario == 1) nfe = 0
  if(scenario == 2) nfe = 0 
  if(scenario == 3) nfe = 9
  h<-list_res
  pos=which(sapply(h,function(hib){
    if(is.null(hib[[1]])){
      return(0)
    }else{
      return(hib[[1]]$istop)
    }})==1)
  h2=vector("list",length = length(pos))
  for(i in 1:length(pos)) h2[[i]]=h[[pos[i]]][[1]]
  h=h2
  biais<-function(h){  
    
    b<-h$b
    np=length(b)
    b2=b
    b=b[10:length(b)]
    
    bassoc=b[1]
    bvareps=sqrt(b[2]**2)
    
    L=matrix(0,2,2)
    L[1,1] =abs(b[3])
    L[2,1] = b[4]
    L[2,2] = abs(b[5])
    sig<-L%*%t(L)
    
    bw0<-sig[1,1]
    bw1<-sig[2,2]
    bw01<-sig[1,2]
    
    
    bzt=b[6]
    bxt=b[7]
    
    beta0<-b[8+nfe]
    bxm<-b[9+nfe]
    bzm<-b[10+nfe]
    beta1<-b[11+nfe] 
    bzmt=b[12+nfe]
    
    res=c(bassoc,bvareps,bw0,bw1,bw01,beta0,beta1,bxm,bzm,bzmt,bxt,bzt)
    return(res)
  }
  sdjoint<-function(h){
    
    
    b<-h$b
    np=length(b)
    H<-matrix(h$varHIHtotal,np,np)
    
    b=b[10:np]
    H=H[10:np,10:np]
    
    sassoc <- H[1,1]
    svareps<-H[2,2]
    
    CholM<-matrix(c(b[3],0,b[4],b[5]),2,2,byrow=T)
    
    
    hbM<-matrix(NA,3,3)
    
    hbM[1,] = c(2*CholM[1,1],0,0)
    hbM[2,] = c(CholM[2,1],CholM[1,1],0)
    hbM[3,] = c(0,2*CholM[2,1],2*CholM[2,2])
    
    
    sigmaM<-H[3:5,3:5]
    
    
    varcovM = hbM %*% sigmaM
    varcovM = varcovM %*% t(hbM)
    
    
    sw0=varcovM[1,1]
    sw01=varcovM[2,2]
    sw1=varcovM[3,3]
    
    sbzt<-H[6,6]
    sbxt<-H[7,7]
    
    sb0<-H[8+nfe,8+nfe]
    sbxm<-H[9+nfe,9+nfe]
    sbzm<-H[10+nfe,10+nfe]
    sb1<-H[11+nfe,11+nfe]
    sbzmt<-H[12+nfe,12+nfe]
    
    res=c(sassoc,svareps,sw0,sw1,sw01,sb0,sb1,sbxm,sbzm,sbzmt,sbxt,sbzt)
    res=sqrt(res)
    return(res)
  }
  
  tassoc=0.3
  tvareps=0.30
  tw0= 0.562
  tw1=0.450
  tw01=-0.1125
  tb0=0.2
  tb1=1.2
  tzm=1
  tzt=1
  tmzt=0.3
  txm=0.1
  txt=-0.3
  
  massoc<-mean(sapply(1:length(h),function(i) biais(h[[i]])[1]),na.rm = T)
  mvaresp<-mean(sapply(1:length(h),function(i) biais(h[[i]])[2]),na.rm = T)
  mw0<-mean(sapply(1:length(h),function(i) biais(h[[i]])[3]),na.rm = T) 
  mw1<-mean(sapply(1:length(h),function(i) biais(h[[i]])[4]),na.rm = T)
  mw01<-mean(sapply(1:length(h),function(i) biais(h[[i]])[5]),na.rm = T)
  mb0<-mean(sapply(1:length(h),function(i) biais(h[[i]])[6]),na.rm = T)
  mb1<-mean(sapply(1:length(h),function(i) biais(h[[i]])[7]),na.rm = T) 
  mxm<-mean(sapply(1:length(h),function(i) biais(h[[i]])[8]),na.rm = T) 
  mzm<-mean(sapply(1:length(h),function(i) biais(h[[i]])[9]),na.rm = T) 
  mmzt<-mean(sapply(1:length(h),function(i) biais(h[[i]])[10]),na.rm = T)
  mxt<-mean(sapply(1:length(h),function(i) biais(h[[i]])[11]),na.rm = T)
  mzt<-mean(sapply(1:length(h),function(i) biais(h[[i]])[12]),na.rm = T)
  
  
  sdassoc<-sqrt(var(sapply(1:length(h),function(i) biais(h[[i]])[1]),na.rm = T))
  sdvareps<-sqrt(var(sapply(1:length(h),function(i) biais(h[[i]])[2]),na.rm = T))
  sdw0<-sqrt(var(sapply(1:length(h),function(i) biais(h[[i]])[3]),na.rm = T))
  sdw1<-sqrt(var(sapply(1:length(h),function(i) biais(h[[i]])[4]),na.rm = T))
  sdw01<-sqrt(var(sapply(1:length(h),function(i) biais(h[[i]])[5]),na.rm = T))
  sdb0<-sqrt(var(sapply(1:length(h),function(i) biais(h[[i]])[6]),na.rm = T))
  sdb1<-sqrt(var(sapply(1:length(h),function(i) biais(h[[i]])[7]),na.rm = T))
  sdxm<-sqrt(var(sapply(1:length(h),function(i) biais(h[[i]])[8]),na.rm = T))
  sdzm<-sqrt(var(sapply(1:length(h),function(i) biais(h[[i]])[9]),na.rm = T))
  sdmzt<-sqrt(var(sapply(1:length(h),function(i) biais(h[[i]])[10]),na.rm = T))
  sdxt<-sqrt(var(sapply(1:length(h),function(i) biais(h[[i]])[11]),na.rm = T))
  sdzt<-sqrt(var(sapply(1:length(h),function(i) biais(h[[i]])[12]),na.rm = T))
  
  sassoc<-mean(sapply(1:length(h),function(i) sdjoint(h[[i]])[1]),na.rm = T)
  svareps<-mean(sapply(1:length(h),function(i) sdjoint(h[[i]])[2]),na.rm = T)
  sw0<-mean(sapply(1:length(h),function(i) sdjoint(h[[i]])[3]),na.rm = T)
  sw1<-mean(sapply(1:length(h),function(i) sdjoint(h[[i]])[4]),na.rm = T)
  sw01<-mean(sapply(1:length(h),function(i) sdjoint(h[[i]])[5]),na.rm = T)
  sb0<-mean(sapply(1:length(h),function(i) sdjoint(h[[i]])[6]),na.rm = T)
  sb1<-mean(sapply(1:length(h),function(i) sdjoint(h[[i]])[7]),na.rm = T)
  sxm<-mean(sapply(1:length(h),function(i) sdjoint(h[[i]])[8]),na.rm = T)
  szm<-mean(sapply(1:length(h),function(i) sdjoint(h[[i]])[9]),na.rm = T)
  smzt<-mean(sapply(1:length(h),function(i) sdjoint(h[[i]])[10]),na.rm = T)
  sxt<-mean(sapply(1:length(h),function(i) sdjoint(h[[i]])[11]),na.rm = T)
  szt<-mean(sapply(1:length(h),function(i) sdjoint(h[[i]])[12]),na.rm = T)
  
  cassoc<-mean(sapply(1:length(h),function(i){
    est<-biais(h[[i]])[1]
    se<-sdjoint(h[[i]])[1]
    inf<-est-1.94*se
    upp<-est+1.94*se
    return(1*(tassoc>=inf & tassoc <=upp))
  }),na.rm = T)
  cvareps<-mean(sapply(1:length(h),function(i){
    est<-biais(h[[i]])[2]
    se<-sdjoint(h[[i]])[2]
    inf<-est-1.94*se
    upp<-est+1.94*se
    return(1*(tvareps>=inf & tvareps <=upp))
  }),na.rm = T)
  cw0<-mean(sapply(1:length(h),function(i){
    est<-biais(h[[i]])[3]
    se<-sdjoint(h[[i]])[3]
    inf<-est-1.94*se
    upp<-est+1.94*se
    return(1*(tw0>=inf & tw0 <=upp))
  }),na.rm = T)
  cw1<-mean(sapply(1:length(h),function(i){
    est<-biais(h[[i]])[4]
    se<-sdjoint(h[[i]])[4]
    inf<-est-1.94*se
    upp<-est+1.94*se
    return(1*(tw1>=inf & tw1 <=upp))
  }),na.rm = T)
  cw01<-mean(sapply(1:length(h),function(i){
    est<-biais(h[[i]])[5]
    se<-sdjoint(h[[i]])[5]
    inf<-est-1.94*se
    upp<-est+1.94*se
    return(1*(tw01>=inf & tw01 <=upp))
  }),na.rm = T)
  cb0<-mean(sapply(1:length(h),function(i){
    est<-biais(h[[i]])[6]
    se<-sdjoint(h[[i]])[6]
    inf<-est-1.94*se
    upp<-est+1.94*se
    return(1*(tb0>=inf & tb0 <=upp))
  }),na.rm = T)
  cb1<-mean(sapply(1:length(h),function(i){
    est<-biais(h[[i]])[7]
    se<-sdjoint(h[[i]])[7]
    inf<-est-1.94*se
    upp<-est+1.94*se
    return(1*(tb1>=inf & tb1 <=upp))
  }),na.rm = T)
  cxm<-mean(sapply(1:length(h),function(i){
    est<-biais(h[[i]])[8]
    se<-sdjoint(h[[i]])[8]
    inf<-est-1.94*se
    upp<-est+1.94*se
    return(1*(txm>=inf & txm <=upp))
  }),na.rm = T)
  czm<-mean(sapply(1:length(h),function(i){
    est<-biais(h[[i]])[9]
    se<-sdjoint(h[[i]])[9]
    inf<-est-1.94*se
    upp<-est+1.94*se
    return(1*(tzm>=inf & tzm <=upp))
  }),na.rm = T)
  cmzt<-mean(sapply(1:length(h),function(i){
    est<-biais(h[[i]])[10]
    se<-sdjoint(h[[i]])[10]
    inf<-est-1.94*se
    upp<-est+1.94*se
    return(1*(tmzt>=inf & tmzt <=upp))
  }),na.rm = T)
  cxt<-mean(sapply(1:length(h),function(i){
    est<-biais(h[[i]])[11]
    se<-sdjoint(h[[i]])[11]
    inf<-est-1.94*se
    upp<-est+1.94*se
    return(1*(txt>=inf & txt <=upp))
  }),na.rm = T)
  czt<-mean(sapply(1:length(h),function(i){
    est<-biais(h[[i]])[12]
    se<-sdjoint(h[[i]])[12]
    inf<-est-1.94*se
    upp<-est+1.94*se
    return(1*(tzt>=inf & tzt <=upp))
  }),na.rm = T)
  
  
  true_val=round(c(tassoc,tvareps,tw0,tw1,tw01,tb0,tb1,txm,tzm,tmzt,txt,tzt),3)
  est_val=round(c(massoc,mvaresp,mw0,mw1,mw01,mb0,mb1,mxm,mzm,mmzt,mxt,mzt),3)
  se_val = round(c(sassoc,svareps,sw0,sw1,sw01,sb0,sb1,sxm,szm,smzt,sxt,szt),3)
  sd_val =  round(c(sdassoc,sdvareps,sdw0,sdw1,sdw01,sdb0,sdb1,sdxm,sdzm,sdmzt,sdxt,sdzt),3)
  cov_val =  round(c(cassoc,cvareps,cw0,cw1,cw01,cb0,cb1,cxm,czm,cmzt,cxt,czt),3)
  
  
  data<-data.frame("True"=true_val,"Est."=est_val,"SE"=se_val,"SD"=sd_val,"Coverage"=cov_val)
  
  
  tt=rbind(rep("",5),rep("",5),rep("",5))
  colnames(tt)=colnames(data)
  data$True=format(data$True, nsmall = 3)
  data$Est.=format(data$Est., nsmall = 3)
  data$SE=format(data$SE, nsmall = 3)
  data$SD=format(data$SD, nsmall = 3)
  data$Coverage=format(data$Coverage, nsmall = 3)
  data2=rbind(data,tt)
  
  pos=c(13,1,11,12,14,6,7,8,9,10,15,2,3,4,5)
  
  data2=data2[pos,]
  rownames(data2)=c("\\textit{Survival part}",
                    "$ \\ \\ \\ $ Association",
                    "$ \\ \\ \\ $ Covariate ($X$) ",
                    "$ \\ \\ \\ $ Treatment ",
                    "\\textit{Longitudinal part}",
                    "$ \\ \\ \\ $ Intercept ($\\beta_0$)",
                    "$ \\ \\ \\ $ Slope ($\\beta_1$)",
                    "$ \\ \\ \\ $ Covariate ($X$)",
                    "$ \\ \\ \\ $ Treatment",
                    "$ \\ \\ \\ $ Treatment-time interaction",
                    "\\textit{Random effects}",
                    "$ \\ \\ \\ $ Residuals",
                    "$ \\ \\ \\ $ $\\sigma_{\\omega_0}^2$",
                    "$ \\ \\ \\ $ $\\sigma_{\\omega_1}^2$",
                    "$ \\ \\ \\ $ $\\sigma_{\\omega_{01}}$")
  
  ### PTE
  ptes=list(list(times=c(1,2,3),s11=c(0.296145,0.096406,0.032091),s01=c(0.389195,0.149959,0.057702),s00=c(0.699826,0.418905,0.211155)))
  ptes=ptes[[1]]
  tnie=(ptes$s11-ptes$s01)
  tnde=(ptes$s01-ptes$s00)
  tpte=(tnie)/(tnie+tnde)
  
  pos2=which(sapply(list_res,function(h) !is.null(h[[2]])))
  list_pte=vector("list",length = length(pos2))
  for(i in 1:length(pos2)) list_pte[[i]]=list_res[[pos2[i]]][[2]]
  
  
  
  SEnie<-data.frame(do.call(rbind,lapply(c(1,2,3),function(t){
    sdse<-do.call(rbind,lapply(1:length(list_pte),function(iter){
      struct<-array(NA,dim=c(3,4,nboot+1))
      for(i in 1:(nboot+1)){
        struct[,,i]<-list_pte[[iter]][,,i]
      }
      s<-sapply(1:nboot,function(k){
        nie<-struct[t,2,k+1]-struct[t,3,k+1]
        return(nie)
      })
      est=struct[t,2,1]-struct[t,3,1]
      sd = var(s)**0.5
      inf= est-1.96*sd
      up= est+1.96*sd
      is_inci<-1*(tnie[t]>=inf & tnie[t]<=up)
      return(c(struct[t,2,1]-struct[t,3,1],var(s)**0.5,is_inci))
    }))
    sd<-var(sdse[,1],na.rm = T)**0.5
    ave<-mean(sdse[,1],na.rm = T) 
    meanse<-mean(sdse[,2],na.rm = T)
    couv<-mean(sdse[,3],na.rm=T)
    return(c("True" = tnie[t],"Est."=ave,"SE"=meanse,"SD"=sd,"Coverage"=couv))
  })))
  SEnde<-data.frame(do.call(rbind,lapply(c(1,2,3),function(t){
    sdse<-do.call(rbind,lapply(1:length(list_pte),function(iter){
      struct<-array(NA,dim=c(3,4,nboot+1))
      for(i in 1:(nboot+1)){
        struct[,,i]<-list_pte[[iter]][,,i]
      }
      s<-sapply(1:nboot,function(k){
        nde<-struct[t,3,k+1]-struct[t,4,k+1]
        return(nde)
      })
      est=struct[t,3,1]-struct[t,4,1]
      sd = var(s)**0.5
      inf= est-1.96*sd
      up= est+1.96*sd
      is_inci<-1*(tnde[t]>=inf & tnde[t]<=up)
      return(c(struct[t,3,1]-struct[t,4,1],var(s)**0.5,is_inci))
    }))
    sd<-var(sdse[,1],na.rm = T)**0.5
    ave<-mean(sdse[,1],na.rm = T)
    meanse<-mean(sdse[,2],na.rm = T)
    couv<-mean(sdse[,3],na.rm=T)
    return(c("True" = tnie[t],"Est."=ave,"SE"=meanse,"SD"=sd,"Coverage"=couv))
  })))
  SEpte<-data.frame(do.call(rbind,lapply(c(1,2,3),function(t){
    sdse<-do.call(rbind,lapply(1:length(list_pte),function(iter){
      struct<-array(NA,dim=c(3,4,nboot+1))
      for(i in 1:(nboot+1)){
        struct[,,i]<-list_pte[[iter]][,,i]
      }
      s<-sapply(1:nboot,function(k){
        rt<-(struct[t,2,k+1]-struct[t,3,k+1])/(struct[t,2,k+1]-struct[t,4,k+1])
        return(rt)
      })
      est=(struct[t,2,1]-struct[t,3,1])/(struct[t,2,1]-struct[t,4,1])
      sd = var(s)**0.5
      inf= est-1.96*sd
      up= est+1.96*sd
      is_inci<-1*(tpte[t]>=inf & tpte[t]<=up)
      return(c((struct[t,2,1]-struct[t,3,1])/(struct[t,2,1]-struct[t,4,1]),var(s)**0.5,is_inci))
    }))
    sd<-var(sdse[,1],na.rm = T)**0.5
    ave<-mean(sdse[,1],na.rm = T)
    meanse<-mean(sdse[,2],na.rm = T)
    couv<-mean(sdse[,3],na.rm=T)
    return(c("True" = tnie[t],"Est."=ave,"SE"=meanse,"SD"=sd,"Coverage"=couv))
  })))
  
  
  
  
  ##
  data_pte=data.frame('True'=round(c(tpte,tnie,tnde),3),
                      'Est.'=round(c(SEpte$Est.,SEnie$Est.,SEnde$Est.),3),
                      'SE'=round(c(SEpte$SE,SEnie$SE,SEnde$SE),3),
                      'SD'=round(c(SEpte$SD,SEnie$SD,SEnde$SD),3),
                      'Coverage'=round(c(SEpte$Coverage,SEnie$Coverage,SEnde$Coverage),3))
  tt2=rep("",5)
  data_pte$True=format(data_pte$True, nsmall = 3)
  data_pte$Est.=format(data_pte$Est., nsmall = 3)
  data_pte$SE=format(data_pte$SE, nsmall = 3)
  data_pte$SD=format(data_pte$SD, nsmall = 3)
  data_pte$Coverage=format(data_pte$Coverage, nsmall = 3)
  
  data_pte=rbind(data_pte,tt2)
  pos2=c(10,1:9)
  data_pte=data_pte[pos2,]
  rownames(data_pte)=c("\\textit{Mediation measures}",
                       "$ \\ \\ \\ $ $\\operatorname{PTE}(1)$",
                       "$ \\ \\ \\ $ $\\operatorname{PTE}(2)$ ",
                       "$ \\ \\ \\ $ $\\operatorname{PTE}(3)$  ",
                       "$ \\ \\ \\ $ $\\operatorname{NIE}(1)$",
                       "$ \\ \\ \\ $ $\\operatorname{NIE}(2)$ ",
                       "$ \\ \\ \\ $ $\\operatorname{NIE}(3)$  ",
                       "$ \\ \\ \\ $ $\\operatorname{NDE}(1)$",
                       "$ \\ \\ \\ $ $\\operatorname{NDE}(2)$ ",
                       "$ \\ \\ \\ $ $\\operatorname{NDE}(3)$  ")
  
  data3=rbind(data2,data_pte)
  return(data3)
}


### Results extraction
res1=extractres(list_res = res$res_C1, scenario = 1 , nboot = 2000L)
### Latex output
print(xtable(res1,type='latex',caption="Table 1",digits = 3,
             align = c("l",rep('r',5))),sanitize.text.function=function(x){x})


### Table 2 
### Results extraction
res2=extractres(list_res = res$res_C2, scenario = 2, nboot = 2000L)
### Latex output
print(xtable(res2,type = 'latex', caption= "Table 2", digits = 3,
             align = c("l",rep('r',5))), sanitize.text.function = function(x){x})


### Table 3
### Results extraction
res3=extractres(list_res = res$res_C3, scenario = 3, nboot = 2000L)
### Latex output
print(xtable(res3,type = 'latex', caption = "Table 3", digits = 3,
             align = c("l",rep('r',5))), sanitize.text.function = function(x){x})
